# Supplementary material for: A Stretchable and Self-Healing Hybrid Nano-Generator for Human Motion Monitoring
Source: Nanomaterials (Basel). 2021 Dec 29;12(1):104. doi: 10.3390/nano12010104 (PMC8746449; doi:10.3390/nano12010104)
Supplement: Supplementary file 1 [file nanomaterials-12-00104-s001.zip]

Archive with 25 entries (24 files):
- nanomaterials-1491178/nanomaterials-1491178-Figure , Movie and SI-R3/
- nanomaterials-1491178/nanomaterials-1491178-Figure , Movie and SI-R3/Fig S1.tif
- nanomaterials-1491178/nanomaterials-1491178-Figure , Movie and SI-R3/Fig S10.tif
- nanomaterials-1491178/nanomaterials-1491178-Figure , Movie and SI-R3/Fig S11.tif
- nanomaterials-1491178/nanomaterials-1491178-Figure , Movie and SI-R3/Fig S12.tif
- nanomaterials-1491178/nanomaterials-1491178-Figure , Movie and SI-R3/Fig S2.tif
- nanomaterials-1491178/nanomaterials-1491178-Figure , Movie and SI-R3/Fig S3.tif
- nanomaterials-1491178/nanomaterials-1491178-Figure , Movie and SI-R3/Fig S4.tif
- nanomaterials-1491178/nanomaterials-1491178-Figure , Movie and SI-R3/Fig S5.tif
- nanomaterials-1491178/nanomaterials-1491178-Figure , Movie and SI-R3/Fig S6.tif
- nanomaterials-1491178/nanomaterials-1491178-Figure , Movie and SI-R3/Fig S7.tif
- nanomaterials-1491178/nanomaterials-1491178-Figure , Movie and SI-R3/Fig S8.tif
- nanomaterials-1491178/nanomaterials-1491178-Figure , Movie and SI-R3/Fig S9.tif
- nanomaterials-1491178/nanomaterials-1491178-Figure , Movie and SI-R3/Movie S1.mp4
- nanomaterials-1491178/nanomaterials-1491178-Figure , Movie and SI-R3/Movie S10.mp4
- nanomaterials-1491178/nanomaterials-1491178-Figure , Movie and SI-R3/Movie S11.mp4
- nanomaterials-1491178/nanomaterials-1491178-Figure , Movie and SI-R3/Movie S2.mp4
- nanomaterials-1491178/nanomaterials-1491178-Figure , Movie and SI-R3/Movie S3.mp4
- nanomaterials-1491178/nanomaterials-1491178-Figure , Movie and SI-R3/Movie S4.mp4
- nanomaterials-1491178/nanomaterials-1491178-Figure , Movie and SI-R3/Movie S5.mp4
- nanomaterials-1491178/nanomaterials-1491178-Figure , Movie and SI-R3/Movie S6.mp4
- nanomaterials-1491178/nanomaterials-1491178-Figure , Movie and SI-R3/Movie S7.mp4
- nanomaterials-1491178/nanomaterials-1491178-Figure , Movie and SI-R3/Movie S8.mp4
- nanomaterials-1491178/nanomaterials-1491178-Figure , Movie and SI-R3/Movie S9.mp4
- nanomaterials-1491178/nanomaterials-1491178-Figure , Movie and SI-R3/nanomaterials-1491178-SI-R3.pdf
